# Supplementary material for: The Impact of DNMT3A Status on NPM1 MRD Predictive Value and Survival in Elderly AML Patients Treated Intensively
Source: Cancers (Basel). 2021 Apr 29;13(9):2156. doi: 10.3390/cancers13092156 (PMC8124973; doi:10.3390/cancers13092156)
Supplement: Supplementary file 1 [file cancers-13-02156-s001.zip]

Archive with 1 entries (1 files):
- cancers-1154534-supplementary.pdf
